# Supplementary material for: Analysis of the Response of Prostate Cancer to Ultra-Hypofractionated High-Dose-Rate Brachytherapy: The Role of Hypoxia and Reoxygenation
Source: Cancers (Basel). 2026 Jun 21;18(12):2007. doi: 10.3390/cancers18122007 (PMC13297399; doi:10.3390/cancers18122007)
Supplement: Supplementary file 1 [file cancers-18-02007-s001.zip]

Archive with 1 entries (1 files):
- cancers-4333747-supplementary.pdf
